# Supplementary material for: Identification of a Novel Epithelial–Mesenchymal Transition-Related Gene Signature for Endometrial Carcinoma Prognosis
Source: Genes (Basel). 2022 Jan 25;13(2):216. doi: 10.3390/genes13020216 (PMC8872195; doi:10.3390/genes13020216)
Supplement: Supplementary file 1 [file genes-13-00216-s001.zip]

Archive with 5 entries (3 files):
- genes-1506677-supplementary/
- genes-1506677-supplementary/supplementary/
- genes-1506677-supplementary/supplementary/Supplementary S1.csv
- genes-1506677-supplementary/supplementary/Supplementary S2.tif
- genes-1506677-supplementary/supplementary/Supplementary S3.tif
