# Supplementary material for: Identification of a Novel Epithelial–Mesenchymal Transition-Related Gene Signature for Endometrial Carcinoma Prognosis
Source: Genes (Basel). 2022 Jan 25;13(2):216. doi: 10.3390/genes13020216 (PMC8872195; doi:10.3390/genes13020216)
Supplement: Supplementary file 1 [file genes-13-00216-s001.zip › genes-1506677-supplementary/supplementary/Supplementary S1.csv]

Gene	Hazard.Ratio	95% Confidence interval	p.value
AFAP1L2	0.49	0.32-0.75	0.001
AGTR1	0.57	0.38-0.87	0.009
ALK	0.35	0.23-0.55	0
ANXA2	1.64	1.06-2.53	0.025
APBB1	0.64	0.42-0.97	0.038
AURKA	0.48	0.31-0.73	0.001
BMP7	0.51	0.33-0.78	0.002
BOP1	0.45	0.29-0.69	0
CCL22	2.05	1.32-3.19	0.002
CCR7	1.57	1.02-2.39	0.038
CDKN2A	0.45	0.29-0.7	0
CFTR	0.65	0.43-0.99	0.043
CKS2	0.66	0.43-1	0.048
CLDN1	0.48	0.31-0.74	0.001
CLDN4	0.6	0.39-0.91	0.015
CPEB1	0.53	0.34-0.81	0.004
CRIM1	0.64	0.42-0.97	0.037
CTHRC1	0.61	0.4-0.93	0.02
CXCL9	1.97	1.28-3.03	0.002
DCLK1	0.66	0.43-1	0.048
DLX4	0.47	0.31-0.73	0.001
DNMT3B	0.55	0.36-0.84	0.006
E2F1	0.51	0.33-0.78	0.002
EFEMP1	0.52	0.34-0.79	0.003
EGF	0.61	0.4-0.93	0.022
ENO1	0.64	0.42-0.98	0.039
EPHB2	0.48	0.31-0.74	0.001
ERBB2	0.48	0.31-0.73	0.001
ESRP1	0.54	0.35-0.82	0.004
ESRRA	0.6	0.4-0.92	0.018
ESRRB	0.59	0.39-0.9	0.014
FASN	0.62	0.41-0.95	0.028
FBP1	1.63	1.06-2.49	0.025
FOXA2	1.57	1.02-2.39	0.038
FOXM1	0.5	0.33-0.77	0.002
FOXP2	0.65	0.43-0.98	0.042
FZD7	0.52	0.34-0.8	0.003
GAB2	0.62	0.41-0.95	0.026
GLI2	0.57	0.38-0.87	0.01
GMNN	0.61	0.4-0.93	0.022
GPI	0.52	0.34-0.8	0.003
GRIN1	1.95	1.26-3.04	0.003
HDGF	0.55	0.36-0.83	0.005
HOXA13	0.54	0.35-0.83	0.005
HOXA9	0.57	0.37-0.87	0.01
HOXB9	0.6	0.39-0.91	0.017
IRS2	0.53	0.35-0.81	0.003
ITGB6	0.63	0.41-0.96	0.03
JUN	0.58	0.38-0.89	0.012
KL	0.54	0.35-0.82	0.004
KLF8	0.56	0.37-0.85	0.007
KRT17	0.59	0.39-0.9	0.015
KRT7	0.52	0.34-0.8	0.003
L1CAM	0.34	0.21-0.53	0
LAMA5	0.54	0.36-0.83	0.004
LEF1	1.75	1.14-2.71	0.011
MACC1	0.46	0.3-0.71	0
MAP3K3	0.45	0.29-0.69	0
MCAM	0.57	0.37-0.87	0.008
MTHFD2	0.59	0.39-0.9	0.014
MYB	1.59	1.03-2.44	0.037
MYBL2	0.52	0.34-0.8	0.003
NTRK3	0.63	0.41-0.95	0.028
ONECUT2	0.57	0.37-0.87	0.009
P2RY2	0.64	0.42-0.98	0.039
PCSK1	0.49	0.32-0.74	0.001
PDCD1	1.84	1.19-2.82	0.006
PKD1	0.52	0.34-0.79	0.002
PRRX2	0.58	0.38-0.89	0.012
RBFOX3	0.63	0.41-0.96	0.031
RBP2	0.4	0.26-0.63	0
ROCK2	0.61	0.4-0.93	0.021
S100A2	0.53	0.35-0.81	0.003
S100A8	0.65	0.43-0.99	0.043
S100A9	0.53	0.34-0.8	0.003
SALL4	0.59	0.39-0.9	0.015
SCEL	0.56	0.37-0.86	0.008
SCUBE3	0.47	0.3-0.72	0.001
SEMA4A	0.62	0.41-0.95	0.026
SERPINB4	0.62	0.41-0.94	0.025
SERPINE1	0.61	0.4-0.93	0.022
SHH	1.63	1.07-2.48	0.023
SIM2	0.45	0.29-0.7	0
SIX1	0.44	0.29-0.69	0
SOCS3	0.57	0.37-0.87	0.009
SPARC	0.65	0.43-0.99	0.042
SPDEF	2.57	1.63-4.05	0
SPRR2A	0.55	0.36-0.84	0.005
STK26	0.61	0.4-0.93	0.02
TACC3	0.64	0.42-0.97	0.037
TEAD1	0.62	0.41-0.95	0.027
TERT	0.65	0.43-0.99	0.045
TET3	0.57	0.37-0.87	0.009
TGFBR2	0.59	0.38-0.89	0.013
TIMP3	0.54	0.36-0.83	0.005
TNFSF11	1.65	1.08-2.53	0.022
TRPM8	0.6	0.4-0.92	0.019
TUFT1	0.62	0.41-0.94	0.025
USMG5	0.62	0.41-0.95	0.027
VTN	0.64	0.42-0.97	0.035
WASF3	0.58	0.38-0.88	0.011
